# Supplementary material for: A Study of Liposome Structure Changes with Temperature Using Non-Equilibrium Molecular Dynamics Simulations
Source: Membranes (Basel). 2026 Mar 31;16(4):124. doi: 10.3390/membranes16040124 (PMC13117722; doi:10.3390/membranes16040124)
Supplement: Supplementary file 1 [file membranes-16-00124-s001.zip]

Archive with 2 entries (2 files):
- DPPC-330K.wmv
- Supplementary Materials.pdf
